# Supplementary material for: Synthesis and Characterization of Zeolite NaY Dispersed on Bamboo Wood
Source: Materials (Basel). 2023 Jul 11;16(14):4946. doi: 10.3390/ma16144946 (PMC10381651; doi:10.3390/ma16144946)
Supplement: Supplementary file 1 [file materials-16-04946-s001.zip]

Archive with 1 entries (1 files):
- materials-2459130-supplementary.docx
